# Supplementary material for: Genome-Wide Detection of Copy Number Variations and Their Potential Association with Carcass and Meat Quality Traits in Pingliang Red Cattle
Source: Int J Mol Sci. 2024 May 22;25(11):5626. doi: 10.3390/ijms25115626 (PMC11172001; doi:10.3390/ijms25115626)
Supplement: Supplementary file 1 [file ijms-25-05626-s001.zip]

Archive with 1 entries (1 files):
- ijms-3014312-supplementary.pdf
